# Supplementary material for: In silico structural and functional characterization of hypothetical proteins from Monkeypox virus
Source: J Genet Eng Biotechnol. 2023 Apr 26;21:46. doi: 10.1186/s43141-023-00505-w (PMC10133424; doi:10.1186/s43141-023-00505-w)
Supplement: Supplementary file 2 — Additional file 2: Supplementary Table 1 (Table S1). The table presents the 30 Hypothetical proteins of Monkeypox virus Zaire-96-I-16 along with the Uniprot Id, Locus tag and protein length. Supplementary Table 2 (Table S2): The table reports the physiochemical properties of 30 hypothetical proteins as predicted by Expasy’s Protparam server. Supplementary Table 3 (Table S3): The table details the list of predicted subcellular location and presence of transmembrane helices in 30 Hypothetical proteins. Supplementary Table 4 (Table S4): The table reports the function of 30 hypothetical proteins as predicted by Protein BLAST. Supplementary Table 5(Table S5): The table presents the function and functional domain of 30 Hypothetical proteins as annotated by SMART,Motif Scan, pfp- fundseqe, InterProscan, PFAM, CATH and Superfamily. Supplementary Table 6 (Table S6): The table entails the QMEANDisCo Global Score of the predicted 3 dimensional structure of 7 Hypothetical proteins. Supplementary Table 7 (Table S7): The table reports the Structure-Based Molecular Function and Structure-Based Biological Process of the 7 Hypothetical proteins from there predicted 3 dimensional structure. Supplementary Table 8 (Table S8): The table presents the ligand binding site prediction of 7 Hypothetical proteins of Monkeypox virus. [file 43141_2023_505_MOESM2_ESM.xlsx]

## Sheet: Title page
Journal name - Journal of Genetic engineering and Biotechnology
Manuscript Title - IN-SILICO STRUCTURAL AND FUNCTIONAL CHARACTERIZATION OF HYPOTHETICAL PROTEINS FROM MONKEYPOX VIRUS

## Sheet: S1_Table
Supplementary Table 1 (Table S1): The table presents the 30 Hypothetical proteins of Monkeypox virus Zaire-96-I-16 along with the Uniprot Id, Locus tag and protein length.
S.NO.	LOCUS TAG	UniprotKB identifier	NUMBER OF AMINO ACIDS
1	hypothetical protein MPXVgp005	Q8V574	64
2	hypothetical protein MPXVgp014	Q8V565	153
3	hypothetical protein MPXVgp016	Q8V563	315
4	Hypothetical protein MPXVgp022	Q8V558	214
5	hypothetical protein MPXVgp026	Q8V554	220
6	Hypothetical protein MPXVgp033	Q8V547	219
7	Hypothetical protein MPXVgp037	Q8V543	343
8	hypothetical protein MPXVgp038	Q8V542	73
9	hypothetical protein MPXVgp039	Q8V541	74
10	Hypothetical protein MPXVgp040	Q8V540	64
11	Hypothetical protein MPXVgp043	Q8V537	354
12	hypothetical protein MPXVgp046	Q8V534	73
13	hypothetical protein MPXVgp047	Q8V533	158
14	hypothetical protein MPXVgp048	Q8V532	231
15	hypothetical protein MPXVgp051	Q8V529	737
16	Hypothetical protein MPXVgp054	Q8V526	567
17	hypothetical protein MPXVgp056	Q8V524	273
18	Hypothetical protein MPXVgp060	Q8V520	665
19	Hypothetical protein MPXVgp066	Q8V514	79
20	hypothetical protein MPXVgp067	Q8V513	382
21	Hypothetical protein MPXVgp071	Q8V509	111
22	Hypothetical protein MPXVgp074	Q8V506	434
23	hypothetical protein MPXVgp081	Q8V501	92
24	hypothetical protein MPXVgp147	Q8V4U2	176
25	hypothetical protein MPXVgp149	Q8V4U0	268
26	hypothetical protein MPXVgp154	Q8V4T5	74
27	hypothetical protein MPXVgp165	Q8V4S4	503
28	hypothetical protein MPXVgp169	Q8V4S0	182
29	hypothetical protein MPXVgp185	Q8V4Q4	153
30	hypothetical protein MPXVgp187	Q8V4Q2	176

## Sheet: S2_Table
Supplementary Table 2(Table S2): The table reports the physiochemical properties of 30 hypothetical proteins as predicted by Expasy’s Protparam server.
S.NO.	LOCUS TAG	UniprotKB identifier	NUMBER OF AMINO ACIDS	MOLECULAR WEIGHT	THEORETICAL ISOELECTRIC POINT	EXTINCTION COEFFICIENTS (M-1 CM-1)	INSTABILITY INDEX		ALIPHATIC INDEX	GRAVY
1	hypothetical protein MPXVgp005	Q8V574	64	7601.13	4.28	10555	59.98	unstable.	56.25	-1.047
2	hypothetical protein MPXVgp014	Q8V565	153	17691.2	5.11	18910	40.53	unstable.	96.21	-0.192
3	hypothetical protein MPXVgp016	Q8V563	315	37271.6	5.36	46800	26.12	stable	89.94	-0.299
4	Hypothetical protein MPXVgp022	Q8V558	214	25321.5	8.27	20985	37.78	stable	97.94	-0.193
5	hypothetical protein MPXVgp026	Q8V554	220	25162.7	5.61	31455	31.66	stable	88.55	-0.187
6	Hypothetical protein MPXVgp033	Q8V547	219	25705.3	4.71	28560	41.37	unstable	84.06	-0.248
7	Hypothetical protein MPXVgp037	Q8V543	343	39070.8	8.26	48290	37.85	stable	99.1	-0.082
8	hypothetical protein MPXVgp038	Q8V542	73	8586.74	4.55	2980	69.44	unstable	98.63	-0.345
9	hypothetical protein MPXVgp039	Q8V541	74	8664.64	4.8	6210	59.08	unstable	56.62	-0.945
10	Hypothetical protein MPXVgp040	Q8V540	64	7706.68	9.46	5960	77.71	unstable	36.56	-1.602
11	Hypothetical protein MPXVgp043	Q8V537	354	39671.9	8.85	16890	37.38	stable	102.94	-0.141
12	hypothetical protein MPXVgp046	Q8V534	73	8281.06	3.48	1490	56.28	unstable	112.19	-0.223
13	hypothetical protein MPXVgp047	Q8V533	158	18548.8	9.22	13200	42.7	unstable	95	-0.209
14	hypothetical protein MPXVgp048	Q8V532	231	26516.1	9.49	20315	35.12	stable	92.34	-0.127
15	hypothetical protein MPXVgp051	Q8V529	737	86020.8	5.29	80540	40.85	unstable	107.1	-0.046
16	Hypothetical protein MPXVgp054	Q8V526	567	66780.1	6.11	72785	29.21	unstable	105.68	-0.146
17	hypothetical protein MPXVgp056	Q8V524	273	31927.8	9.03	52260	34.03	stable	91.1	-0.125
18	Hypothetical protein MPXVgp060	Q8V520	665	77615.5	6.67	69275	34.81	stable	113.94	-0.043
19	Hypothetical protein MPXVgp066	Q8V514	79	8894.94	9.25	5960	9.28	stable	139.37	1.056
20	hypothetical protein MPXVgp067	Q8V513	382	43535.9	9.03	35215	34.47	stable	107.85	0.125
21	Hypothetical protein MPXVgp071	Q8V509	111	12832.9	6.71	11920	38.53	stable	112.52	0.098
22	Hypothetical protein MPXVgp074	Q8V506	434	49924.1	4.93	49780	26.31	stable	96.54	-0.157
23	hypothetical protein MPXVgp081	Q8V501	92	10711	5.07	4470	22.69	stable	177.83	1.223
24	hypothetical protein MPXVgp147	Q8V4U2	176	19960.9	4.5	23630	33.92	stable	99.77	0.125
25	hypothetical protein MPXVgp149	Q8V4U0	268	30496.2	5.71	25245	46.65	unstable	114.44	0.118
26	hypothetical protein MPXVgp154	Q8V4T5	74	8376.57	4.47	1490	34.62	stable	109.19	-0.491
27	hypothetical protein MPXVgp165	Q8V4S4	503	57453.8	7.58	76960	39.03	stable	82.27	-0.358
28	hypothetical protein MPXVgp169	Q8V4S0	182	21488.2	5.35	30050	29.33	stable	79.23	-0.486
29	hypothetical protein MPXVgp185	Q8V4Q4	153	17691.5	6.04	24450	44.38	unstable	101.37	0.047
30	hypothetical protein MPXVgp187	Q8V4Q2	176	20934.9	7.65	33475	54.54	unstable	86.36	-0.345

## Sheet: S3_Table
Supplementary Table 3(Table S3): The table details the list of predicted subcellular location and presence of transmembrane helices in 30 Hypothetical proteins.
S.NO.	Protein Name	UniprotKB identifier	Virus-PLoc Prediction	TMHMM Prediction	HMMTOP Prediction
				Number of predicted TMHs	Number of TMHs	N TERMINUS
1	hypothetical protein MPXVgp005	Q8V574	Outer capsid	NOT PRESENT	NOT PRESENT	OUT
2	hypothetical protein MPXVgp014	Q8V565	Inner layer	NOT PRESENT	1 (110-127)	OUT
3	hypothetical protein MPXVgp016	Q8V563	Endoplasmic Reticulum	NOT PRESENT	NOT PRESENT	OUT
4	Hypothetical protein MPXVgp022	Q8V558	Nucleus(eukaryotic)/interact with DNA(prokaryotic)	NOT PRESENT	1 (175-193)	OUT
5	hypothetical protein MPXVgp026	Q8V554	Endoplasmic Reticulum	NOT PRESENT	1 (6-25)	IN
6	Hypothetical protein MPXVgp033	Q8V547	Endoplasmic Reticulum	NOT PRESENT	NOT PRESENT	OUT
7	Hypothetical protein MPXVgp037	Q8V543	Endoplasmic Reticulum	2 (21-43;311-333)	2 (27-47 ;308-332)	IN
8	hypothetical protein MPXVgp038	Q8V542	Cytoplasm	NOT PRESENT	NOT PRESENT	OUT
9	hypothetical protein MPXVgp039	Q8V541	Nucleus(eukaryotic)/interact with DNA(prokaryotic)	NOT PRESENT	NOT PRESENT	OUT
10	Hypothetical protein MPXVgp040	Q8V540	Nucleus(eukaryotic)/interact with DNA(prokaryotic)	NOT PRESENT	NOT PRESENT	OUT
11	Hypothetical protein MPXVgp043	Q8V537	Inner layer	NOT PRESENT	NOT PRESENT	OUT
12	hypothetical protein MPXVgp046	Q8V534	Cytoplasm	NOT PRESENT	NOT PRESENT	OUT
13	hypothetical protein MPXVgp047	Q8V533	Plasma membrane	NOT PRESENT	1 (128-145)	OUT
14	hypothetical protein MPXVgp048	Q8V532	Inner layer	NOT PRESENT	NOT PRESENT	OUT
15	hypothetical protein MPXVgp051	Q8V529	Inner layer	NOT PRESENT	NOT PRESENT	OUT
16	Hypothetical protein MPXVgp054	Q8V526	Inner layer	NOT PRESENT	NOT PRESENT	OUT
17	hypothetical protein MPXVgp056	Q8V524	Cytoplasm	2 (125-143;238-260)	3 (68-85 ;125-143 ; 235-252 )	OUT
18	Hypothetical protein MPXVgp060	Q8V520	Inner layer	1 (573-595)	NOT PRESENT	OUT
19	Hypothetical protein MPXVgp066	Q8V514	Endoplasmic Reticulum	2 (7-29;49-71)	2 (5-29 ; 54-77)	OUT
20	hypothetical protein MPXVgp067	Q8V513	Plasma membrane	NOT PRESENT	NOT PRESENT	OUT
21	Hypothetical protein MPXVgp071	Q8V509	Endoplasmic Reticulum	1 (4-23)	2 (4-22 ;53-70)	OUT
22	Hypothetical protein MPXVgp074	Q8V506	Inner layer	NOT PRESENT	NOT PRESENT	OUT
23	hypothetical protein MPXVgp081	Q8V501	Plasma membrane	2 (40-62;69-91)	2 (36-59; 68-91)	OUT
24	hypothetical protein MPXVgp147	Q8V4U2	Outer capsid	NOT PRESENT	NOT PRESENT	OUT
25	hypothetical protein MPXVgp149	Q8V4U0	Plasma membrane	NOT PRESENT	2 (74-91;147-166)	OUT
26	hypothetical protein MPXVgp154	Q8V4T5	Cytoplasm	NOT PRESENT	NOT PRESENT	OUT
27	hypothetical protein MPXVgp165	Q8V4S4	Plasma membrane	NOT PRESENT	NOT PRESENT	OUT
28	hypothetical protein MPXVgp169	Q8V4S0	Inner layer	NOT PRESENT	1 (6-23)	IN
29	hypothetical protein MPXVgp185	Q8V4Q4	Cytoplasm	NOT PRESENT	NOT PRESENT	OUT
30	hypothetical protein MPXVgp187	Q8V4Q2	Inner layer	NOT PRESENT	1 (6-22)	IN

## Sheet: S4_Table
Supplementary Table 4(Table S4): The table reports the function of 30 hypothetical proteins as predicted by Protein BLAST.
S.NO	Protein Name	UniprotKB identifier	Function prediction using pBLAST
1	hypothetical protein MPXVgp005	Q8V574	Plays a role for multiplication of the virus in different cell types.
2	hypothetical protein MPXVgp014	Q8V565	Function not known of C6 protein
3	hypothetical protein MPXVgp016	Q8V563	Function not known of TC4L protein
4	Hypothetical protein MPXVgp022	Q8V558	Function not known of C1 protein
5	hypothetical protein MPXVgp026	Q8V554	immunosuppressive activities
6	Hypothetical protein MPXVgp033	Q8V547	Function not known of F1L protein
7	Hypothetical protein MPXVgp037	Q8V543	Membrane protein
8	hypothetical protein MPXVgp038	Q8V542	Function not known of F6 protein
9	hypothetical protein MPXVgp039	Q8V541	Function not known of F7 protein
10	Hypothetical protein MPXVgp040	Q8V540	Function not known of F8 protein
11	Hypothetical protein MPXVgp043	Q8V537	1. Stimulates increases in peripheral microtubule dynamics and may increase the motility of the infected cells, contributing to cell-to-cell spread of the virus. 2. Seems to inhibit the signaling via the . GTPase RHOA and DIAPH1/mDia.
12	hypothetical protein MPXVgp046	Q8V534	Function not known of F14 protein
13	hypothetical protein MPXVgp047	Q8V533	Function not known of F15 protein
14	hypothetical protein MPXVgp048	Q8V532	Function not known of F16 protein
15	hypothetical protein MPXVgp051	Q8V529	Late protein that plays a role in intracellular enveloped virus (IEV) transport to the cell surface on microtubules.
16	Hypothetical protein MPXVgp054	Q8V526	1. Late protein which plays an essential role in virion assembly. 2. Participates in the correct localization and aggregation of the viral core proteins.
17	hypothetical protein MPXVgp056	Q8V524	1. Early protein packaged into virion cores. 2. May play a role in the biogenesis of the viral factories by recruiting and wrapping these DNA replication sites in endoplasmic reticulum derived membranes.
18	Hypothetical protein MPXVgp060	Q8V520	Function not known of O1 protein
19	Hypothetical protein MPXVgp066	Q8V514	Envelope protein.
20	hypothetical protein MPXVgp067	Q8V513	1. Binds to the hairpin form of the viral telomeric sequence. 2. Might direct genome encapsidation into the virus particle.
21	Hypothetical protein MPXVgp071	Q8V509	1. Envelope protein part of the entry-fusion complex responsible for the virus membrane fusion with host cell membrane during virus entry. 2. Also plays a role in cell-cell fusion (syncytium formation).
22	Hypothetical protein MPXVgp074	Q8V506	1. Putative nuclease that seems to be required for double-strand break repair, homologous recombination, and production of full-length viral genomic DNA.
23	hypothetical protein MPXVgp081	Q8V501	1. Early protein involved in early virion morphogenesis. 2. Participates in the formation and elongation of crescent-shaped membrane precursors of immature virions in cytoplasmic factories.
24	hypothetical protein MPXVgp147	Q8V4U2	1. Mildly affects the expression of MHC class II molecules on the surface of host antigen presenting cells (APCs).
25	hypothetical protein MPXVgp149	Q8V4U0	Function not known of A37 protein
26	hypothetical protein MPXVgp154	Q8V4T5	1. Plays a role in the inhibition of host protein synthesis. Specifically, inhibits the initiation of cap-dependent and cap-independent translation.
27	hypothetical protein MPXVgp165	Q8V4S4	Nuclease that is responsible for viral evasion
28	hypothetical protein MPXVgp169	Q8V4S0	Function not known of TB7R protein
29	hypothetical protein MPXVgp185	Q8V4Q4	Function not known of C16L protein
30	hypothetical protein MPXVgp187	Q8V4Q2	Function not known of C2L protein

## Sheet: S5_Table
Supplementary Table 5(Table S5): The table presents the function and functional domain of 30 Hypothetical proteins as annotated by SMART,Motif Scan, pfp- fundseqe, InterProscan, PFAM, CATH and Superfamily
S.NO.	Protein Name	UniprotKB identifier	SMART Prediction	Motif scan prediction	pfp- fundseqe Prediction	InterProscan Prediction	PFAM Family	CATH functional families	SUPERFAMILY DOMAIN
1	hypothetical protein MPXVgp005	Q8V574	NO RESULT	NO RESULT	EF-hand	NA	NO RESULT	NO RESULT	NO RESULT
2	hypothetical protein MPXVgp014	Q8V565	NO RESULT	Pox_A46 Poxvirus A4/B15 family	ribonuclease H-like motif	Immunomodulators to evade the host innate immune response through the inhibition of apoptosis or blocking the activation of pro-inflammatory transcription factors, such as interferon (IFN) regulatory factor-3 (IRF-3) and nuclear factor-kappaB (NF-kappaB)	Poxv_Bcl-2-like	Protein C6 (1.10.437.20/FF/2)	NO RESULT
3	hypothetical protein MPXVgp016	Q8V563	NO RESULT	Pox_C4_C10 Poxvirus C4/C10 protein	Belta-grasp	Inhibitor of host NF-kappa-B activation.	Poxvirus C4/C10 protein	NO RESULT	NO RESULT
4	Hypothetical protein MPXVgp022	Q8V558	NO RESULT	Orthopox_C1 Orthopoxvirus C1 protein	beta-trefoil	Function of family not known	Poxvirus Bcl-2-like proteins	NO RESULT	NO RESULT
5	hypothetical protein MPXVgp026	Q8V554	NO RESULT	Pox_M2 Poxvirus M2 protein	immunoglobulin-like	Function of family not known	Poxvirus M2 protein	NO RESULT	NO RESULT
6	Hypothetical protein MPXVgp033	Q8V547	NO RESULT	DUF1303 Protein of unknown function (DUF1303)	immunoglobulin-like	1. Apoptosis regulators and thereby favour productive viral replication. 2. Interacts with and inhibits NLR-mediated interleukin-1 beta/IL1B production in infected cells.	Apoptosis regulator M11L like	Protein F1 (1.10.437.10/FF/13)	NO RESULT
7	Hypothetical protein MPXVgp037	Q8V543	Immunoglobulin V-type (54-121)	Pox_I6 Poxvirus I6-like family	immunoglobulin-like	Function of family not known	Poxvirus I6-like family	NO RESULT	V set domains (antibody variable domain-like) (57-137)
8	hypothetical protein MPXVgp038	Q8V542	NO RESULT	Orthopox_F6 Orthopoxvirus F6 protein	4-helical cytokines	Function of family not known	Orthopoxvirus F6 protein	NO RESULT	NO RESULT
9	hypothetical protein MPXVgp039	Q8V541	NO RESULT	Orthopox_F7 Orthopoxvirus F7 protein	4-helical cytokines	Function of family not known	Orthopoxvirus F7 protein	NO RESULT	NO RESULT
10	Hypothetical protein MPXVgp040	Q8V540	NO RESULT	Orthopox_F8 Orthopoxvirus F8 protein	DNA-binding 3-helical bundle	Function of family not known	Orthopoxvirus F8 protein	NO RESULT	NO RESULT
11	Hypothetical protein MPXVgp043	Q8V537	NO RESULT	Pox_F11 Poxvirus F11 protein	immunoglobulin-like	Early virus proteins	Poxvirus F11 protein	NO RESULT	NO RESULT
12	hypothetical protein MPXVgp046	Q8V534	NO RESULT	Orthopox_F14 Orthopoxvirus F14 protein	EF-hand	Function of family not known	Orthopoxvirus F14 protein	NO RESULT	NO RESULT
13	hypothetical protein MPXVgp047	Q8V533	NO RESULT	Pox_F15 Poxvirus protein F15	4-helical cytokines	Function of family not known	Poxvirus protein F15	NO RESULT	NO RESULT
14	hypothetical protein MPXVgp048	Q8V532	NO RESULT	1. Pox_F16 Poxvirus F16 protein (1-227) 2. PD40 WD40-like Beta Propeller Repeat (170-207)	4-helical cytokines	Function of family not known	Poxvirus F16 protein	NO RESULT	NO RESULT
15	hypothetical protein MPXVgp051	Q8V529	NO RESULT	1. Pox_E2 Poxvirus E2 protein (1-730) 2. NUMOD3 NUMOD3 motif (23-26)	Belta-grasp	Function of family not known	Poxviridae protein	NO RESULT	NO RESULT
16	Hypothetical protein MPXVgp054	Q8V526	NO RESULT	Pox_E6 Pox virus E6 protein	Belta-grasp	Function of family not known	Pox virus E6 protein	NO RESULT	NO RESULT
17	hypothetical protein MPXVgp056	Q8V524	NO RESULT	Pox_E8 Poxvirus E8 protein	small inhibitors, toxins, lectins	Function of family not known	Poxvirus E8 protein	NO RESULT	NO RESULT
18	Hypothetical protein MPXVgp060	Q8V520	NO RESULT	1. Pox_O1 Pox virus protein O1 (1-663) 2. NLS_BP Bipartite nuclear localization signal (319-336) 3. DUF263 Domain of unknown function DUF263 (461-476)	ferredoxin-like	Function of family not known	Poxviridae protein	NO RESULT	NO RESULT
19	Hypothetical protein MPXVgp066	Q8V514	NO RESULT	Pox_I5 Poxvirus protein I5	OB-fold	Function of family not known	Poxvirus protein I5	NO RESULT	NO RESULT
20	hypothetical protein MPXVgp067	Q8V513	NO RESULT	Pox_I6 Poxvirus I6-like family	immunoglobulin-like	Function of family not known	1. Poxvirus I6-like family 2. Protein of unknown function (DUF3746)	NO RESULT	NO RESULT
21	Hypothetical protein MPXVgp071	Q8V509	NO RESULT	Chordopox_G3 Chordopoxvirus G3 protein	Belta-grasp	Function of family not known	Chordopoxvirus G3 protein	NO RESULT	NO RESULT
22	Hypothetical protein MPXVgp074	Q8V506	NO RESULT	Pox_G5 Poxvirus G5 protein	Belta-grasp	Function of family not known	Poxvirus G5 protein	NO RESULT	NO RESULT
23	hypothetical protein MPXVgp081	Q8V501	NO RESULT	Chordopox_L2 Chordopoxvirus L2 protein	cupredoxins	Involved in early virion morphogenesis.It is required for the formation or elongation of crescent membranes	Chordopoxvirus L2 protein	NO RESULT	NO RESULT
24	hypothetical protein MPXVgp147	Q8V4U2	NO RESULT	Chordopox_A35R Chordopoxvirus A35R protein	immunoglobulin-like	Function of family not known	Chordopoxvirus A35R protein	NO RESULT	NO RESULT
25	hypothetical protein MPXVgp149	Q8V4U0	NO RESULT	DUF1235 Protein of unknown function (DUF1235)	ferredoxin-like	Function of family not known	Protein of unknown function (DUF1235)	NO RESULT	NO RESULT
26	hypothetical protein MPXVgp154	Q8V4T5	NO RESULT	NO RESULT	OB-fold	Function of family not known	NO RESULT	NO RESULT	NO RESULT
27	hypothetical protein MPXVgp165	Q8V4S4	NO RESULT	AAA_4 Divergent AAA domain	(TIM)-barrel	Poxvirus immune nucleases	Putative DNA-binding domain	NO RESULT	Superantigen toxins, C-terminal domain
28	hypothetical protein MPXVgp169	Q8V4S0	NO RESULT	1. DUF1038 Protein of unknown function (DUF1038) (1-182) 2. DUF1406 Protein of unknown function (DUF1406) (4-174)	Belta-grasp	Function of family not known	Protein of unknown function (DUF1406)	NO RESULT	NO RESULT
29	hypothetical protein MPXVgp185	Q8V4Q4	NO RESULT	Pox_A46 Poxvirus A4/B15 family	4-helical cytokines	Prevent host NF-kappa-B activation in response to pro-inflammatory stimuli such as TNF-alpha or IL1B.	Poxvirus Bcl-2-like proteins	NO RESULT	NO RESULT
30	hypothetical protein MPXVgp187	Q8V4Q2	NO RESULT	NO RESULT	Belta-grasp	Function of family not known	Brix domain	NO RESULT	MHC antigen-recognition domain (43-138)

## Sheet: S6_Table
Supplementary Table 6(Table S6): The table entails the QMEANDisCo Global Score of the predicted 3 dimensional structure of 7 Hypothetical proteins.
S.NO.	Protein Name	UniprotKB identifier	QMEANDisCo Global Score
1	hypothetical protein MPXVgp014	Q8V565	0.47 ± 0.07
2	Hypothetical protein MPXVgp033	Q8V547	0.68 ± 0.07
3	Hypothetical protein MPXVgp060	Q8V520	0.41 ± 0.05
4	Hypothetical protein MPXVgp074	Q8V506	0.30 ± 0.05
5	hypothetical protein MPXVgp165	Q8V4S4	0.59 ± 0.05
6	hypothetical protein MPXVgp185	Q8V4Q4	0.63 ± 0.07
7	hypothetical protein MPXVgp187	Q8V4Q2	0.75 ± 0.07

## Sheet: S7_Table
Supplementary Table 7(Table S7): The table reports the Structure-Based Molecular Function and Structure-Based Biological Process of the 7 Hypothetical proteins from there predicted 3 Dimensional structure.
S.NO.	Protein Name	UniprotKB identifier	Structure-Based Molecular Function	Score	Structure-Based Biological Process
1	hypothetical protein MPXVgp014	Q8V565	No predictions above threshold.	NA	organic substance metabolic process,cellular metabolic process,primary metabolic process,nitrogen compound metabolic process,macromolecule metabolic process
2	Hypothetical protein MPXVgp033	Q8V547	No predictions above threshold.	NA	Cellular and primary metabolic process
3	Hypothetical protein MPXVgp060	Q8V520	Organic cyclic, heterocyclic, nucleotide and ribonucleotide binding	0.95-0.97	organic substance metabolic process,cellular metabolic process,primary metabolic process,nitrogen compound metabolic process
4	Hypothetical protein MPXVgp074	Q8V506	ERROR	ERROR	ERROR
5	hypothetical protein MPXVgp165	Q8V4S4	Organic cyclic and heterocyclic compound binding	0.65	organic substance metabolism,primary metabolism,nitrogen compound metabolism,macromolecule metabolism,cellular metabolism and cellular macromolecule metabolism.
6	hypothetical protein MPXVgp185	Q8V4Q4	Protein binding	0.71	regulation of cellular process and
7	hypothetical protein MPXVgp187	Q8V4Q2	No predictions above threshold.	NA	No predictions above threshold.

## Sheet: S8_Table
Supplementary Table 8(Table S8): The table presents the ligand binding site prediction of 7 Hypothetical proteins of Monkeypox virus.
S.NO.	Protein Name	UniprotKB identifier	C-Score	LIgand	Consensus Binding Residues
1	hypothetical protein MPXVgp014	Q8V565	0.27	(1R)-7-[3-(NAPHTHALEN-1-YLOXY)PROPYL]-3,4-DIHYDRO-2H-[1,4]THIAZEPINO[2,3,4-HI]INDOLE-6-CARBOXYLIC ACID 1-OXIDE	59,67,76,79,80,90,93,94,97,98,122
2	Hypothetical protein MPXVgp033	Q8V547	0.22	peptide	66,67,80,91,92,95,99,103,105,106,107,108,110,111,112,115,148,151
3	Hypothetical protein MPXVgp060	Q8V520	0.04	[2FE-2S] CLUSTER	35,36,37,50,53,54,58,63
4	Hypothetical protein MPXVgp074	Q8V506	0.38	MANGANESE(2+)	153177179222
5	hypothetical protein MPXVgp165	Q8V4S4	0.07	GERAN-8-YL GERAN	418421425
6	hypothetical protein MPXVgp185	Q8V4Q4	0.23	3-[3-(4-CHLORO-3,5-DIMETHYLPHENOXY)PROPYL]-1-BENZOTHIOPHENE-2-CARBOXYLIC ACID	62,77,81,84,85,95,98,99,102,125
7	hypothetical protein MPXVgp187	Q8V4Q2	0.35	PEPTIDE	3,5,20,37,54,57,58,61,64,66,67,76,80,93,95,102,130,133,137,141
